# Supplementary material for: Yield and combining ability of temperate ex-PVP introgressed and tropical maize under contrasting moisture regimes
Source: PLoS One. 2026 Mar 6;21(3):e0344085. doi: 10.1371/journal.pone.0344085 (PMC12965617; doi:10.1371/journal.pone.0344085)
Supplement: S1 Table — (XLSX) [file pone.0344085.s001.xlsx]

## Sheet: Sheet1
Supplementary Table S1. Environmental characterization of the growing season, including rainfall and temperature, across six well-watered (WW) and two drought-stress (DS) experimental sites.
	Location	Management	Max Temperature	Min Temperature	Reltaive Humidity	Total Rainfall
			degrees celcius (°C)		%	mm
	Kakamega	WW	23.492	14.5442	79.6642	1131.99
	Kaguru	WW	23.6456	12.9675	75.7662	501.52
	Kirinyaga	WW	30.4607	17.5497	60.1654	285.75
	Embu	WW	30.6258	17.5196	59.2489	291.52
	Kiboko	WW	28.3771	15.6314	69.9346	159.75
	Kiboko	DS	28.9581	14.9597	64.623	62.29
	Mbeere	DS	33.7738	19.3553	53.2442	62.23
	Mtwapa	WW	26.5832	25.5516	79.1943	309.77
	The averages and total rainfall during the cropping season in 2015
	NASA POWER | Data Access Viewer (DAV)
