# Supplementary material for: Yield and combining ability of temperate ex-PVP introgressed and tropical maize under contrasting moisture regimes
Source: PLoS One. 2026 Mar 6;21(3):e0344085. doi: 10.1371/journal.pone.0344085 (PMC12965617; doi:10.1371/journal.pone.0344085)
Supplement: S2 Table — (XLSX) [file pone.0344085.s002.xlsx]

## Sheet: Sheet1
Supplementary Table S2. The mean performance of temperate introgressed and tropical lines derived testcross hybrids across locations evaluated under optimum conditions
Testcross hybrid	Tester	Line	Group	GY	AD	SD	ASI	PH	EH	EPO	EPP	HC	GLS	ER	MOI
(CKDHL0089/CKDHL0295)_CML495	(CKDHL0089/CKDHL0295)	CML495	T	6.56	69.25	70.31	1.1	239.38	115.42	0.48	1	1.97	5.09	2.56	21.93
(CKDHL0089/CKDHL0323)_CML495	(CKDHL0089/CKDHL0323)	CML495	T	7.23	68.88	68.78	-0.13	247.02	119.2	0.48	1.02	2.32	3.93	1.2	20.4
(CKDHL0089/CKDHL0333)_CML495	(CKDHL0089/CKDHL0333)	CML495	T	6.95	69.61	70.01	0.42	237.22	117.57	0.49	0.97	3.48	4	2.37	21.68
(CKDHL0089/CML395)_CML495	(CKDHL0089/CML395)	CML495	T	6.7	68.05	69.04	0.97	249.25	122.38	0.49	0.96	1.21	4.5	2.03	21.34
(CKDHL0159/CKDHL0295)_CML495	(CKDHL0159/CKDHL0295)	CML495	T	6.27	68.81	69.25	0.44	246.51	131.36	0.53	1	2.86	4.5	2.96	20.42
(CML312/CML395)_CML495	(CML312/CML395)	CML495	T	6.94	67.42	68.82	1.37	257.52	122.8	0.48	0.94	5.16	4.63	1.44	21.58
(CML395/CML444)_CML495	(CML395/CML444)	CML495	T	6.9	69.19	70.05	0.81	246.15	127.29	0.51	1.01	1.67	3.91	4.03	21.33
(CML489/CML444)_CML495	(CML489/CML444)	CML495	T	6.26	69.85	69.51	-0.31	236.27	121.45	0.5	1	2.08	4.11	2.54	20.7
(CKDHL0089/CKDHL0295)_CKLTI0147	(CKDHL0089/CKDHL0295)	CKLTI0147	TI	7.75	67.83	68.58	0.74	261.44	117.63	0.44	0.97	2.64	3.55	8.92	20.82
(CKDHL0089/CKDHL0323)_CKLTI0147	(CKDHL0089/CKDHL0323)	CKLTI0147	TI	8.42	67.96	68.74	0.8	268.5	119.38	0.44	1.03	1.07	3.6	6.91	20.43
(CKDHL0089/CKDHL0333)_CKLTI0147	(CKDHL0089/CKDHL0333)	CKLTI0147	TI	8.05	67.72	68.15	0.44	253.84	114.4	0.44	1	2.31	3.45	9.89	21.15
(CKDHL0089/CML395)_CKLTI0147	(CKDHL0089/CML395)	CKLTI0147	TI	7.64	67.91	68.71	0.81	264.43	120.48	0.45	0.99	2.68	3.04	11.65	19.98
(CKDHL0159/CKDHL0295)_CKLTI0147	(CKDHL0159/CKDHL0295)	CKLTI0147	TI	7.7	66.81	67.65	0.85	261	120.88	0.45	1	3.24	4.47	7.64	20.52
(CML312/CML395)_CKLTI0147	(CML312/CML395)	CKLTI0147	TI	8.05	66.46	67.41	0.91	265.25	113.43	0.42	1	3.41	5.03	9.78	21.02
(CML395/CML444)_CKLTI0147	(CML395/CML444)	CKLTI0147	TI	7.91	67.9	68.68	0.72	263.78	120.83	0.46	1.02	2.96	2.99	7.95	21.11
(CML489/CML444)_CKLTI0147	(CML489/CML444)	CKLTI0147	TI	7.88	67.69	67.35	-0.39	250.34	115.35	0.45	1.03	4.98	3.44	6.64	21.29
(CKDHL0089/CKDHL0295)_CKLTI0174	(CKDHL0089/CKDHL0295)	CKLTI0174	TI	8.55	67.87	67.71	-0.12	254.51	107.99	0.42	1.01	27.43	3.49	8.08	20.58
(CKDHL0089/CKDHL0323)_CKLTI0174	(CKDHL0089/CKDHL0323)	CKLTI0174	TI	9.04	68.5	67.9	-0.59	269.54	116.67	0.43	1.07	13.85	2.46	6.48	20.24
(CKDHL0089/CKDHL0333)_CKLTI0174	(CKDHL0089/CKDHL0333)	CKLTI0174	TI	8.1	68.48	67.61	-0.79	265.73	118.05	0.44	1.01	18.87	2.5	7.03	21.26
(CKDHL0089/CML395)_CKLTI0174	(CKDHL0089/CML395)	CKLTI0174	TI	8.23	68.46	68.38	-0.08	267.79	116.46	0.43	1	6.99	3.88	5.63	21.42
(CKDHL0159/CKDHL0295)_CKLTI0174	(CKDHL0159/CKDHL0295)	CKLTI0174	TI	7.81	67.82	67.77	-0.05	258.03	115.63	0.44	1	10.37	3.18	4.08	20.36
(CML312/CML395)_CKLTI0174	(CML312/CML395)	CKLTI0174	TI	7.44	67.42	68.17	0.76	264.58	106.93	0.4	0.97	18.56	4.12	4.91	19.67
(CML395/CML444)_CKLTI0174	(CML395/CML444)	CKLTI0174	TI	8.44	68.23	67.99	-0.29	269.34	122.15	0.45	1.05	14.66	3.01	3.47	20.68
(CML489/CML444)_CKLTI0174	(CML489/CML444)	CKLTI0174	TI	8.35	68.37	68.1	-0.31	250.69	113.57	0.44	1.01	10.4	3.43	4.62	22.18
(CKDHL0089/CKDHL0295)_CKLTI0182	(CKDHL0089/CKDHL0295)	CKLTI0182	TI	7.14	65.25	67.02	1.75	249.85	102.45	0.4	0.99	13.64	3.02	11.67	20.75
(CKDHL0089/CKDHL0323)_CKLTI0182	(CKDHL0089/CKDHL0323)	CKLTI0182	TI	8.18	66.22	67.28	1	264.17	110.26	0.41	1.02	21.04	1.97	9.59	20.44
(CKDHL0089/CKDHL0333)_CKLTI0182	(CKDHL0089/CKDHL0333)	CKLTI0182	TI	7.83	65.84	67.27	1.44	249.4	102.34	0.41	0.99	30.45	1.37	12.65	20.92
(CKDHL0089/CML395)_CKLTI0182	(CKDHL0089/CML395)	CKLTI0182	TI	7.63	65.9	68.38	2.5	259.96	110.42	0.41	0.99	38.34	3.4	10.11	21.9
(CKDHL0159/CKDHL0295)_CKLTI0182	(CKDHL0159/CKDHL0295)	CKLTI0182	TI	8.1	65.09	66.39	1.28	258.92	113.96	0.43	1.02	18.12	3.48	13.51	20.33
(CML312/CML395)_CKLTI0182	(CML312/CML395)	CKLTI0182	TI	7.36	65.28	67.35	2.15	261.7	106.78	0.4	1	37.66	3.54	11.29	19.63
(CML395/CML444)_CKLTI0182	(CML395/CML444)	CKLTI0182	TI	7.38	66.22	67.85	1.63	257.38	111.62	0.42	0.99	21.75	2.92	7.18	20.66
(CML489/CML444)_CKLTI0182	(CML489/CML444)	CKLTI0182	TI	7.39	66.12	67.31	1.2	255.38	114.28	0.44	1.02	14.37	2.57	9.29	21.92
(CKDHL0089/CKDHL0295)_CKLTI0188	(CKDHL0089/CKDHL0295)	CKLTI0188	TI	8.22	66.02	65.35	-0.63	230.04	108.79	0.46	1.01	4.77	2.93	8.21	21.15
(CKDHL0089/CKDHL0323)_CKLTI0188	(CKDHL0089/CKDHL0323)	CKLTI0188	TI	8.06	66.18	65.17	-0.98	241.18	114.48	0.47	1.15	3.4	3.11	5.63	22.34
(CKDHL0089/CKDHL0333)_CKLTI0188	(CKDHL0089/CKDHL0333)	CKLTI0188	TI	7.61	66.11	65.8	-0.29	232.22	106.16	0.45	0.98	14.41	2.56	5.47	21.58
(CKDHL0089/CML395)_CKLTI0188	(CKDHL0089/CML395)	CKLTI0188	TI	7.99	65.62	65.86	0.28	240.55	108.6	0.45	1.02	8.01	1.97	7.06	21.62
(CKDHL0159/CKDHL0295)_CKLTI0188	(CKDHL0159/CKDHL0295)	CKLTI0188	TI	7.1	65.73	65.16	-0.58	225.08	108.23	0.47	1.03	8.66	3.5	9.37	21.04
(CML312/CML395)_CKLTI0188	(CML312/CML395)	CKLTI0188	TI	7.41	65.02	65.54	0.57	245.98	110.56	0.45	0.98	14.87	3.46	8.98	21.8
(CML395/CML444)_CKLTI0188	(CML395/CML444)	CKLTI0188	TI	8.11	65.64	65.94	0.32	241.44	113.13	0.46	1.06	5.27	2.99	4.43	21.07
(CML489/CML444)_CKLTI0188	(CML489/CML444)	CKLTI0188	TI	7.4	66.97	65.5	-1.5	229.15	111.25	0.48	1.05	3.01	2.91	7.48	21.15
(CKDHL0089/CKDHL0295)_CKLTI0200	(CKDHL0089/CKDHL0295)	CKLTI0200	TI	7.79	66.09	66.1	-0.07	252.7	105.17	0.41	0.98	1.95	2.57	10.21	20.46
(CKDHL0089/CKDHL0323)_CKLTI0200	(CKDHL0089/CKDHL0323)	CKLTI0200	TI	8.04	66.63	67.48	0.8	256.01	105.87	0.41	0.99	1.97	2.47	6.71	21.4
(CKDHL0089/CKDHL0333)_CKLTI0200	(CKDHL0089/CKDHL0333)	CKLTI0200	TI	7.9	66.11	65.95	-0.21	253.8	108.62	0.42	1.01	6.55	1.94	7.79	21.62
(CKDHL0089/CML395)_CKLTI0200	(CKDHL0089/CML395)	CKLTI0200	TI	7.55	66.56	66.87	0.33	246.73	101.29	0.4	1	4.07	2.98	8.01	20.69
(CKDHL0159/CKDHL0295)_CKLTI0200	(CKDHL0159/CKDHL0295)	CKLTI0200	TI	7.67	65.73	65.38	-0.4	250.16	112.27	0.44	1.01	3.47	4	8.04	20.61
(CML312/CML395)_CKLTI0200	(CML312/CML395)	CKLTI0200	TI	7.39	64.49	66.06	1.56	257.09	102.93	0.4	0.98	3.6	2.92	9.09	20.86
(CML395/CML444)_CKLTI0200	(CML395/CML444)	CKLTI0200	TI	7.75	65.8	66.71	0.93	255.83	116	0.44	0.98	1.74	2.93	7.24	21.19
(CML489/CML444)_CKLTI0200	(CML489/CML444)	CKLTI0200	TI	7.4	65.74	66.71	0.96	243.17	107.08	0.43	0.98	4.57	2.99	8.05	21.42
(CML489/CML444)_CML537	(CML489/CML444)	CML537	T	7.44	66.29	66.89	0.58	245.01	119.38	0.48	1.14	2.35	3.56	6.03	19.84
(CKDHL0089/CKDHL0295)_CML539	(CKDHL0089/CKDHL0295)	CML539	T	7.48	66.13	67.6	1.47	239.15	114.03	0.47	1.02	2.44	2.49	6.13	20.84
(CKDHL0089/CKDHL0323)_CML539	(CKDHL0089/CKDHL0323)	CML539	T	7.9	65.05	65.94	0.86	250.6	114.88	0.45	1.03	3.32	2.12	2.1	20.96
(CKDHL0089/CML395)_CML539	(CKDHL0089/CML395)	CML539	T	7.53	64.35	66.02	1.66	247.66	115.58	0.46	0.94	7.5	2.97	2.13	21.2
(CKDHL0159/CKDHL0295)_CML539	(CKDHL0159/CKDHL0295)	CML539	T	7.25	64.92	66.43	1.52	244.27	117.75	0.47	0.97	3.02	3.54	5.81	21.29
(CML312/CML395)_CML539	(CML312/CML395)	CML539	T	5.44	65.33	69.19	3.88	230.32	101.91	0.43	0.96	16.13	4.07	2.53	21.05
(CML395/CML444)_CML539	(CML395/CML444)	CML539	T	7.96	65.32	66.99	1.64	244.82	115.03	0.46	1.01	6.2	1.91	1.1	20.38
(CML489/CML444)_CML539	(CML489/CML444)	CML539	T	6.96	65.66	66.44	0.83	232.99	109.95	0.46	0.99	8.11	2.6	1.84	21.26
(CKDHL0089/CKDHL0295)_CKLTI0028	(CKDHL0089/CKDHL0295)	CKLTI0028	TI	8.37	66.4	68.5	2.16	256.82	127.58	0.49	0.94	1.24	4.42	6.23	21.38
(CKDHL0089/CKDHL0323)_CKLTI0028	(CKDHL0089/CKDHL0323)	CKLTI0028	TI	8.68	66.66	68.68	2.02	263.73	127.33	0.47	0.97	1.21	3.07	3.77	22.4
(CKDHL0089/CKDHL0333)_CKLTI0028	(CKDHL0089/CKDHL0333)	CKLTI0028	TI	8.88	66.49	67.69	1.19	263.31	126.87	0.48	0.96	2.59	2.54	5.98	22.42
(CKDHL0089/CML395)_CKLTI0028	(CKDHL0089/CML395)	CKLTI0028	TI	8.27	66.51	68.77	2.26	266.05	129.87	0.48	0.98	1.2	2.46	9.07	21.36
(CKDHL0159/CKDHL0295)_CKLTI0028	(CKDHL0159/CKDHL0295)	CKLTI0028	TI	8.79	66.16	67.07	0.88	259.21	130.91	0.54	0.98	0.71	3.46	5.51	20.83
(CML312/CML395)_CKLTI0028	(CML312/CML395)	CKLTI0028	TI	6.65	65.46	68.52	3.07	260.54	118.07	0.45	0.94	2.9	4.54	8.2	20.6
(CML395/CML444)_CKLTI0028	(CML395/CML444)	CKLTI0028	TI	8.65	65.94	68.15	2.19	267.12	138.11	0.51	1	0.32	3.44	7.87	20.9
(CML489/CML444)_CKLTI0028	(CML489/CML444)	CKLTI0028	TI	8.57	66.11	67.36	1.29	253.15	124.28	0.48	0.99	0.82	3.92	4.59	21.08
(CKDHL0089/CKDHL0295)_CKLTI0036	(CKDHL0089/CKDHL0295)	CKLTI0036	TI	7.25	66.98	68.43	1.51	255.67	136.5	0.53	0.99	0.11	3.45	5.66	21.57
(CKDHL0089/CKDHL0323)_CKLTI0036	(CKDHL0089/CKDHL0323)	CKLTI0036	TI	8.04	67.7	68.9	1.15	262.73	132.87	0.5	1	0.49	3.03	3.17	21.02
(CKDHL0089/CKDHL0333)_CKLTI0036	(CKDHL0089/CKDHL0333)	CKLTI0036	TI	7.68	66.27	67.48	1.23	254.56	133.83	0.52	0.98	1.4	3.08	8.28	21.78
(CKDHL0089/CML395)_CKLTI0036	(CKDHL0089/CML395)	CKLTI0036	TI	7.92	66.15	67.78	1.65	259.1	133.7	0.51	0.98	1.07	3.98	4.6	22.07
(CKDHL0159/CKDHL0295)_CKLTI0036	(CKDHL0159/CKDHL0295)	CKLTI0036	TI	7.28	66.89	68.49	1.63	257.8	136.98	0.53	0.97	1.3	4.49	4.01	21.55
(CML312/CML395)_CKLTI0036	(CML312/CML395)	CKLTI0036	TI	6.49	67.76	69.72	1.97	241.86	121.07	0.5	0.94	3.74	5.07	3.44	21.68
(CML395/CML444)_CKLTI0036	(CML395/CML444)	CKLTI0036	TI	7.75	66.5	68.35	1.84	264.07	146.93	0.55	0.99	1.27	4.11	3.98	21.79
(CML489/CML444)_CKLTI0036	(CML489/CML444)	CKLTI0036	TI	7.05	67.16	68.53	1.36	243.24	131.86	0.53	1.04	1.1	3.43	5.07	21.52
(CKDHL0089/CKDHL0295)_CKLTI0041	(CKDHL0089/CKDHL0295)	CKLTI0041	TI	8.21	69.87	70.43	0.54	266.06	137.54	0.51	0.99	6.24	3.91	2.06	20.91
(CKDHL0089/CKDHL0323)_CKLTI0041	(CKDHL0089/CKDHL0323)	CKLTI0041	TI	8.2	69.44	70.17	0.74	268	130.77	0.48	1.01	4.84	3.89	2.11	20.25
(CKDHL0089/CKDHL0333)_CKLTI0041	(CKDHL0089/CKDHL0333)	CKLTI0041	TI	7.86	69.28	69.58	0.35	261.51	129.37	0.52	0.99	7.93	3.5	2.3	21.08
(CKDHL0089/CML395)_CKLTI0041	(CKDHL0089/CML395)	CKLTI0041	TI	7.14	69.47	71.44	1.95	256.7	128.25	0.49	1.02	5	4.36	2.77	22.02
(CKDHL0159/CKDHL0295)_CKLTI0041	(CKDHL0159/CKDHL0295)	CKLTI0041	TI	7.65	68.52	69.15	0.64	266.51	137.64	0.51	0.99	4.14	3.97	1.98	20.82
(CML312/CML395)_CKLTI0041	(CML312/CML395)	CKLTI0041	TI	4.89	70.22	73.29	3.12	254.87	117.82	0.46	0.86	19.1	4.51	6.5	21.94
(CML395/CML444)_CKLTI0041	(CML395/CML444)	CKLTI0041	TI	7.82	69.91	71.25	1.31	265.99	137.39	0.51	1	9	3.9	1.75	22.23
(CML489/CML444)_CKLTI0041	(CML489/CML444)	CKLTI0041	TI	7.73	69.43	70.06	0.64	259.13	136.25	0.52	1.06	3.48	3.06	3.22	20.67
(CKDHL0089/CKDHL0295)_CKLTI0045	(CKDHL0089/CKDHL0295)	CKLTI0045	TI	7.46	68.07	68.91	0.81	242.85	126.95	0.52	1.03	0.93	3.51	0.85	20.37
(CKDHL0089/CKDHL0323)_CKLTI0045	(CKDHL0089/CKDHL0323)	CKLTI0045	TI	7.91	68.75	69.92	1.18	249.9	126.63	0.5	1.03	0.96	2.55	1.76	21.63
(CKDHL0089/CKDHL0333)_CKLTI0045	(CKDHL0089/CKDHL0333)	CKLTI0045	TI	7.23	68.12	69.23	1.1	249.48	130.67	0.52	0.99	0.88	2.18	3.45	22.37
(CKDHL0089/CML395)_CKLTI0045	(CKDHL0089/CML395)	CKLTI0045	TI	7.75	67.89	69.32	1.42	249.13	129.53	0.52	1.03	1.63	2.45	3.16	21.01
(CKDHL0159/CKDHL0295)_CKLTI0045	(CKDHL0159/CKDHL0295)	CKLTI0045	TI	7.61	68.29	68.56	0.18	244.13	131.44	0.53	1	1.58	4.02	2.58	20.26
(CML312/CML395)_CKLTI0045	(CML312/CML395)	CKLTI0045	TI	5.24	69.61	71.95	2.37	223.6	110.89	0.49	0.94	7.61	2.63	2.05	21.47
(CML395/CML444)_CKLTI0045	(CML395/CML444)	CKLTI0045	TI	7.7	68.67	69.99	1.32	246.17	133.25	0.53	1.05	2.41	3.47	1.22	21.78
(CML489/CML444)_CKLTI0045	(CML489/CML444)	CKLTI0045	TI	7.56	68.41	69	0.62	239.55	129.67	0.53	1.04	3.25	4.14	2.47	21.2
(CKDHL0089/CKDHL0295)_CML312	(CKDHL0089/CKDHL0295)	CML312	T	7.27	68.25	70.1	1.84	270.13	128.97	0.47	0.97	1.31	2.94	5.66	21.03
(CKDHL0089/CKDHL0323)_CML312	(CKDHL0089/CKDHL0323)	CML312	T	7.56	67.98	69.66	1.67	278.2	124.69	0.44	0.98	1.44	3.49	4.86	19.86
(CKDHL0089/CKDHL0333)_CML312	(CKDHL0089/CKDHL0333)	CML312	T	6.47	68.94	70.78	1.91	267.05	126.48	0.47	0.95	6.15	2.68	4.63	19.71
(CKDHL0089/CML395)_CML312	(CKDHL0089/CML395)	CML312	T	7.43	67.75	69.42	1.63	274.55	123.8	0.45	0.96	5.11	3.91	8.45	20.04
(CKDHL0159/CKDHL0295)_CML312	(CKDHL0159/CKDHL0295)	CML312	T	6.65	67.78	69.13	1.31	269.29	129.39	0.47	0.95	2.13	3.39	4.6	22.13
(CML312/CML395)_CML312	(CML312/CML395)	CML312	T	3.71	70.34	73.37	3.06	235.7	100.98	0.42	0.8	15.2	3	5.35	20.11
(CML395/CML444)_CML312	(CML395/CML444)	CML312	T	7.35	68.51	70.35	1.88	278.03	134.4	0.48	0.95	9.16	3.47	3.48	22.28
(CML489/CML444)_CML312	(CML489/CML444)	CML312	T	7.02	67.92	69.64	1.66	265.33	132.61	0.49	0.95	2.47	3.02	6.93	21.47
(CKDHL0089/CKDHL0295)_CKLTI0344	(CKDHL0089/CKDHL0295)	CKLTI0344	TI	7.59	65.7	66.61	0.95	264.71	131.86	0.49	1.01	1.63	0.88	8.98	21
(CKDHL0089/CKDHL0323)_CKLTI0344	(CKDHL0089/CKDHL0323)	CKLTI0344	TI	7.48	66.57	66.85	0.31	272.9	134.08	0.48	0.94	1.48	1.02	6.09	21.13
(CKDHL0089/CKDHL0333)_CKLTI0344	(CKDHL0089/CKDHL0333)	CKLTI0344	TI	7.21	65.91	66.44	0.48	255.66	124.41	0.48	0.97	1.38	1.6	8.17	21.1
(CKDHL0089/CML395)_CKLTI0344	(CKDHL0089/CML395)	CKLTI0344	TI	7.11	66.02	68.07	2.07	262.77	124.21	0.46	0.97	3.19	1.1	6.08	19.84
(CKDHL0159/CKDHL0295)_CKLTI0344	(CKDHL0159/CKDHL0295)	CKLTI0344	TI	7.76	65.77	66.09	0.36	258.97	127.44	0.49	0.97	2.76	1.09	6.33	21.6
(CML312/CML395)_CKLTI0344	(CML312/CML395)	CKLTI0344	TI	6.23	66.16	68.13	1.95	252.09	117.43	0.46	0.99	14.11	1.02	7.39	20.72
(CML395/CML444)_CKLTI0344	(CML395/CML444)	CKLTI0344	TI	7.73	65.9	66.68	0.73	267.51	134.26	0.5	0.99	6.65	1	10.87	20.66
(CML489/CML444)_CKLTI0344	(CML489/CML444)	CKLTI0344	TI	7.6	66.38	65.68	-0.65	255.07	128.07	0.5	0.99	4.37	1	6.44	21.89
(CKDHL0089/CKDHL0295)_CKLTI0348	(CKDHL0089/CKDHL0295)	CKLTI0348	TI	7.74	67.41	68.2	0.82	270.22	136.31	0.5	0.96	2.57	1	8.76	22.22
(CKDHL0089/CKDHL0323)_CKLTI0348	(CKDHL0089/CKDHL0323)	CKLTI0348	TI	7.86	67.18	68.31	1.15	272.47	133.19	0.48	1.01	2.54	1.52	5.89	21.36
(CKDHL0089/CKDHL0333)_CKLTI0348	(CKDHL0089/CKDHL0333)	CKLTI0348	TI	7.98	66.17	66.5	0.37	277.82	138.12	0.49	0.96	7.23	0.9	9.45	21.69
(CKDHL0089/CML395)_CKLTI0348	(CKDHL0089/CML395)	CKLTI0348	TI	7.39	66.46	67.35	0.94	269.96	134.99	0.49	0.94	5.98	1.12	5.09	22.57
(CKDHL0159/CKDHL0295)_CKLTI0348	(CKDHL0159/CKDHL0295)	CKLTI0348	TI	7.4	66.18	66.6	0.41	269.65	137.68	0.5	1.01	3.2	1	6.04	21.12
(CML312/CML395)_CKLTI0348	(CML312/CML395)	CKLTI0348	TI	5.79	66.69	67.98	1.31	273.04	127.83	0.46	0.96	9	1.6	6.94	20.78
(CML395/CML444)_CKLTI0348	(CML395/CML444)	CKLTI0348	TI	7.63	66.48	67.94	1.44	275.37	137.57	0.49	0.96	6.65	0.98	6.96	21.11
(CML489/CML444)_CKLTI0348	(CML489/CML444)	CKLTI0348	TI	7.16	66.91	65.95	-0.98	257.68	129.32	0.49	1	1.49	0.91	3.97	21.98
(CKDHL0089/CKDHL0295)_CKLTI0368	(CKDHL0089/CKDHL0295)	CKLTI0368	TI	7.88	67.16	66.84	-0.3	259.78	123.59	0.47	0.98	5.24	1.94	7.75	21.82
(CKDHL0089/CKDHL0323)_CKLTI0368	(CKDHL0089/CKDHL0323)	CKLTI0368	TI	7.63	66.78	66.43	-0.3	272.46	129.41	0.47	1	2.17	1.56	3.44	21.2
(CKDHL0089/CKDHL0333)_CKLTI0368	(CKDHL0089/CKDHL0333)	CKLTI0368	TI	7.43	66.56	66.55	-0.01	264.93	126.42	0.47	1	1.47	0.97	5.57	21.47
(CKDHL0089/CML395)_CKLTI0368	(CKDHL0089/CML395)	CKLTI0368	TI	7.82	66.79	67.1	0.28	261.77	121.35	0.46	0.99	2.9	2.57	4.76	21.89
(CKDHL0159/CKDHL0295)_CKLTI0368	(CKDHL0159/CKDHL0295)	CKLTI0368	TI	7.95	65.93	65.57	-0.35	262.23	125.34	0.47	0.98	3.44	2.66	6.06	18.84
(CML312/CML395)_CKLTI0368	(CML312/CML395)	CKLTI0368	TI	6.3	67.05	67.32	0.3	260.18	114.5	0.44	0.99	8.81	2.85	6.44	21.79
(CML395/CML444)_CKLTI0368	(CML395/CML444)	CKLTI0368	TI	7.78	67.46	67.28	-0.18	267.48	132.45	0.49	1	3.09	2.52	3.24	20.5
(CML489/CML444)_CKLTI0368	(CML489/CML444)	CKLTI0368	TI	7.2	67.56	66.39	-1.21	248.99	119.01	0.47	1.01	3.83	1.94	2.52	21.97
(CKDHL0089/CKDHL0295)_CML491	(CKDHL0089/CKDHL0295)	CML491	T	6.53	70.49	71.07	0.62	248.3	123.56	0.49	0.95	2.22	4.04	10.01	21.7
(CKDHL0089/CKDHL0323)_CML491	(CKDHL0089/CKDHL0323)	CML491	T	6.75	69.48	69.99	0.5	246.44	120.42	0.48	0.96	1.59	4.05	3.11	22.36
(CKDHL0089/CKDHL0333)_CML491	(CKDHL0089/CKDHL0333)	CML491	T	6.17	69.78	70.71	0.93	242.08	119.35	0.49	0.95	2.9	2.47	4.7	19.51
(CKDHL0089/CML395)_CML491	(CKDHL0089/CML395)	CML491	T	6.77	69.14	70.17	1.05	241.94	117.66	0.48	1.01	2.44	2.56	5.73	22.32
(CKDHL0159/CKDHL0295)_CML491	(CKDHL0159/CKDHL0295)	CML491	T	5.47	70.07	70.57	0.5	242.64	120.9	0.49	0.93	2.2	4	5.54	19.8
(CML312/CML395)_CML491	(CML312/CML395)	CML491	T	6.2	68.12	69.12	1.07	243.92	113.93	0.46	0.94	9.05	4.04	4.44	20.48
(CML395/CML444)_CML491	(CML395/CML444)	CML491	T	6.32	69.35	69.94	0.55	250.33	124.51	0.49	1	2.45	4.41	5.12	21.08
(CML489/CML444)_CML491	(CML489/CML444)	CML491	T	5.7	70.8	70.75	-0.1	238.99	121.82	0.49	0.97	1.13	4.44	3.22	20.68
(CKDHL0089/CKDHL0295)_CKLTI0234	(CKDHL0089/CKDHL0295)	CKLTI0234	TI	7.67	70.2	71.45	1.3	260.83	140.27	0.53	1	2.61	2.36	4.27	22.34
(CKDHL0089/CKDHL0323)_CKLTI0234	(CKDHL0089/CKDHL0323)	CKLTI0234	TI	8.05	70.23	71.11	0.82	263.84	136.25	0.52	1.03	1.84	2.87	5.47	21.53
(CKDHL0089/CKDHL0333)_CKLTI0234	(CKDHL0089/CKDHL0333)	CKLTI0234	TI	7.48	71.2	72.26	1.03	264.33	141.66	0.53	0.99	2.6	1.95	5.3	21.33
(CKDHL0089/CML395)_CKLTI0234	(CKDHL0089/CML395)	CKLTI0234	TI	7.72	69.72	71.02	1.29	268.22	141.55	0.53	0.97	3.86	2.88	5.8	21.49
(CKDHL0159/CKDHL0295)_CKLTI0234	(CKDHL0159/CKDHL0295)	CKLTI0234	TI	7.61	70.29	70.94	0.66	261.82	142.03	0.53	1	1.56	3.45	4.55	22.19
(CML312/CML395)_CKLTI0234	(CML312/CML395)	CKLTI0234	TI	7.11	68.69	70.47	1.73	261.5	132.38	0.5	1.01	6.95	3.9	5.46	20.95
(CML395/CML444)_CKLTI0234	(CML395/CML444)	CKLTI0234	TI	7.34	71.33	72.58	1.25	257	142.83	0.55	1.01	3.56	2.11	5.38	21.77
(CML489/CML444)_CKLTI0234	(CML489/CML444)	CKLTI0234	TI	6.7	71.16	72.07	0.88	251.21	140.47	0.55	0.99	4.47	3.01	9.58	22.64
(CKDHL0089/CKDHL0295)_CKLTI0238	(CKDHL0089/CKDHL0295)	CKLTI0238	TI	7.96	70.33	70.69	0.38	256.09	129.54	0.51	0.96	0.66	2.59	6.11	21.96
(CKDHL0089/CKDHL0323)_CKLTI0238	(CKDHL0089/CKDHL0323)	CKLTI0238	TI	8.77	69.88	70.18	0.32	270.25	136.01	0.5	0.99	0.9	1.99	4.65	20.42
(CKDHL0089/CKDHL0333)_CKLTI0238	(CKDHL0089/CKDHL0333)	CKLTI0238	TI	7.16	71.28	71.67	0.44	256.75	131.65	0.51	0.94	3.58	1.41	2.6	20.87
(CKDHL0089/CML395)_CKLTI0238	(CKDHL0089/CML395)	CKLTI0238	TI	7.84	70.59	71.54	0.98	253.82	132.58	0.51	0.98	2.95	2.64	4.47	22
(CKDHL0159/CKDHL0295)_CKLTI0238	(CKDHL0159/CKDHL0295)	CKLTI0238	TI	7.72	70.87	70.55	-0.29	263.56	141.59	0.53	1.01	1.93	2.51	5.6	21.47
(CML312/CML395)_CKLTI0238	(CML312/CML395)	CKLTI0238	TI	6.88	68.79	70.57	1.76	262.6	125.25	0.47	0.98	9.61	3.93	6.37	21.33
(CML395/CML444)_CKLTI0238	(CML395/CML444)	CKLTI0238	TI	7.74	71.01	72.09	1.01	267.06	142.47	0.52	0.98	3.69	2.51	5.28	20.55
(CML489/CML444)_CKLTI0238	(CML489/CML444)	CKLTI0238	TI	7.67	70.15	70.36	0.27	246.26	128.42	0.51	1.02	5.53	3.04	4.23	21.02
(CKDHL0089/CKDHL0295)_CML537	(CKDHL0089/CKDHL0295)	CML537	T	8.01	66.58	68.16	1.55	250.58	114.86	0.45	1	2.13	3.95	5.93	21.21
(CKDHL0089/CKDHL0323)_CML537	(CKDHL0089/CKDHL0323)	CML537	T	7.47	66.92	67.92	0.96	258.73	117.07	0.45	0.99	0.24	2.95	6.04	21.01
(CKDHL0089/CKDHL0333)_CML537	(CKDHL0089/CKDHL0333)	CML537	T	7.5	67.57	68.52	0.97	249.07	114.02	0.45	0.98	2.85	2.94	8.62	21.35
(CKDHL0089/CML395)_CML537	(CKDHL0089/CML395)	CML537	T	7.5	66.52	68.1	1.59	257.35	117.9	0.45	0.98	5.58	4.44	4.65	19.85
(CKDHL0159/CKDHL0295)_CML537	(CKDHL0159/CKDHL0295)	CML537	T	7.33	66.09	67.48	1.36	247.06	119.1	0.48	1.01	3.04	5.03	7	19.83
(CML312/CML395)_CML537	(CML312/CML395)	CML537	T	5.73	66.11	68.79	2.64	244.67	104.5	0.42	0.98	8.23	3.48	6.13	21.7
(CML395/CML444)_CML537	(CML395/CML444)	CML537	T	7.26	66.56	68.07	1.51	255.94	118.06	0.46	1	4.42	3.47	5.34	20.41
(CKDHL0089/CKDHL0295)_CKLTI0272	(CKDHL0089/CKDHL0295)	CKLTI0272	TI	7.5	67	67.63	0.61	247.47	114.34	0.46	1.02	4.98	3.46	5.95	20.11
(CKDHL0089/CKDHL0323)_CKLTI0272	(CKDHL0089/CKDHL0323)	CKLTI0272	TI	7.67	66.76	67.47	0.72	264.91	121.71	0.45	1.01	4.15	3.39	4.5	21.18
(CKDHL0089/CKDHL0333)_CKLTI0272	(CKDHL0089/CKDHL0333)	CKLTI0272	TI	7.63	66.97	67.79	0.78	264.46	125.89	0.47	1.02	6.35	3.6	2.55	20.15
(CKDHL0089/CML395)_CKLTI0272	(CKDHL0089/CML395)	CKLTI0272	TI	8.13	65.9	67.25	1.38	260.39	120.1	0.45	0.99	3.38	3.47	5.1	20.5
(CKDHL0159/CKDHL0295)_CKLTI0272	(CKDHL0159/CKDHL0295)	CKLTI0272	TI	7.46	65.59	66.24	0.65	254.42	120.85	0.47	1.01	4.97	4.06	1.63	19.81
(CML312/CML395)_CKLTI0272	(CML312/CML395)	CKLTI0272	TI	6.59	65.89	67.9	2.05	249.26	106.68	0.42	1.04	8.69	3.53	3.59	20.56
(CML395/CML444)_CKLTI0272	(CML395/CML444)	CKLTI0272	TI	8.17	66.44	67.13	0.64	269.5	130.49	0.48	1.04	5.9	3.47	4.64	19.63
(CML489/CML444)_CKLTI0272	(CML489/CML444)	CKLTI0272	TI	6.29	67.49	67.95	0.51	249.53	116.16	0.46	1.1	6.08	3.52	5.28	20.59
(CKDHL0089/CKDHL0295)_CKDHL0224	(CKDHL0089/CKDHL0295)	CKDHL0224	Check1	7.67	67.53	67.66	0.12	241.63	128.79	0.53	0.97	0.52	2.99	11.54	21.91
(CKDHL0089/CKDHL0323)_CKDHL0224	(CKDHL0089/CKDHL0323)	CKDHL0224	Check1	7.05	68.4	67.66	-0.75	241.81	125.64	0.51	1	0.53	2.64	11.46	21.67
(CKDHL0089/CKDHL0333)_CKDHL0224	(CKDHL0089/CKDHL0333)	CKDHL0224	Check1	7.47	67.23	66.29	-0.86	239.12	129.78	0.53	1.01	2.21	3.04	8.64	21.59
(CKDHL0089/CML395)_CKDHL0224	(CKDHL0089/CML395)	CKDHL0224	Check1	8.09	67.01	66.82	-0.17	244.22	130.72	0.53	1	2.11	2.06	7.92	21.52
(CKDHL0159/CKDHL0295)_CKDHL0224	(CKDHL0159/CKDHL0295)	CKDHL0224	Check1	7.75	68.06	67.12	-0.91	244.45	134.08	0.54	0.99	1.3	2.99	6.06	20.82
(CML312/CML395)_CKDHL0224	(CML312/CML395)	CKDHL0224	Check1	6.4	66.91	67.53	0.58	235.75	120.26	0.5	0.96	2.06	3.92	7.44	22.2
(CML395/CML444)_CKDHL0224	(CML395/CML444)	CKDHL0224	Check1	8.02	67.29	66.84	-0.46	241.15	134.6	0.55	0.99	0.89	3.02	2.93	20.93
(CML489/CML444)_CKDHL0224	(CML489/CML444)	CKDHL0224	Check1	7.37	66.67	67.45	0.76	240.12	134.3	0.55	1.02	1.56	2.5	5.99	21.74
Check	CKDHH1055	CKDHH1055	Check	7.58	65.48	67.13	1.63	240.75	114.99	0.47	0.99	10.33	2.4	5.19	21.05
Check	H517	H517	Check	7.07	70.69	73.25	2.58	278.71	154.68	0.55	0.97	2.18	2.06	3.55	20.66
Check	PAN4M19	PAN4M19	Check	5.32	63.11	64.93	1.87	227.53	107.09	0.46	0.95	6.35	4.22	5.3	18.46
Check	Pioneer30G19	Pioneer30G19	Check	7.27	66.44	69.59	3.14	259.54	114.24	0.44	0.94	1.54	2.19	6.38	22.34
Check	UH5354	UH5354	Check	9.03	70.2	71.6	1.38	267.98	130.9	0.48	1.03	3.13	1.96	2.11	21.11
Check	WE1101	WE1101	Check	6.33	67.45	68.56	1.07	243.6	119.24	0.48	0.97	2.5	3.2	4.42	21.63
