# Supplementary material for: Yield and combining ability of temperate ex-PVP introgressed and tropical maize under contrasting moisture regimes
Source: PLoS One. 2026 Mar 6;21(3):e0344085. doi: 10.1371/journal.pone.0344085 (PMC12965617; doi:10.1371/journal.pone.0344085)
Supplement: S3 Table — (XLSX) [file pone.0344085.s003.xlsx]

## Sheet: Sheet1
	Supplementary Table S3. The mean performance of temperate introgressed and tropical lines derived testcross hybrids evaluated under managed drought stress conditions
Environment	Testcross_Hybrid	Tester	Line	Group	GY	AD	EPP	MOI	PH	EH	SD	ASI	ER
OVERALL	(CKDHL0089/CKDHL0295)//CML495	(CKDHL0089/CKDHL0295)	CML495	T	1.27404	70.0088	0.725003	13.645	191.278	99.5385	72.25	2.6948	3.57143
OVERALL	(CKDHL0089/CKDHL0323)//CML495	(CKDHL0089/CKDHL0323)	CML495	T	1.37767	70.0225	0.738634	12.71	204.413	105.081	73.25	1.53617	2.27273
OVERALL	(CKDHL0089/CKDHL0333)//CML495	(CKDHL0089/CKDHL0333)	CML495	T	2.02249	69.761	0.573484	14.17	188.92	97.3024	73.1289	4.17546	-4.9627e-14
OVERALL	(CKDHL0089/CML395)//CML495	(CKDHL0089/CML395)	CML495	T	1.99411	69.9822	0.672777	13.34	194.297	93.4935	72.5	2.36213	3.36439
OVERALL	(CKDHL0159/CKDHL0295)//CML495	(CKDHL0159/CKDHL0295)	CML495	T	1.19432	69.0156	0.64031	13.58	200.589	103.986	72.75	3.65605	1.31579
OVERALL	(CML312/CML395)//CML495	(CML312/CML395)	CML495	T	1.68586	69.023	0.586284	13.4295	200.804	98.6878	72.5	3.3365	6.44841
OVERALL	(CML395/CML444)//CML495	(CML395/CML444)	CML495	T	1.84741	72.2651	0.770065	13.56	181.472	91.4325	75.75	3.50947	-4.78506e-14
OVERALL	(CML489/CML444)//CML495	(CML489/CML444)	CML495	T	1.83663	71.7674	0.72934	13.8775	193.726	103.968	73.5	2.72789	0.833333
OVERALL	(CKDHL0089/CKDHL0295)//CKLTI0147	(CKDHL0089/CKDHL0295)	CKLTI0147	TI	1.41289	69.1707	0.65128	12.7591	201.277	95.8449	71.2238	2.24443	4.36037
OVERALL	(CKDHL0089/CKDHL0323)//CKLTI0147	(CKDHL0089/CKDHL0323)	CKLTI0147	TI	1.19437	70.2031	0.657052	14.0825	197.649	98.394	73.6627	3.38975	1.42857
OVERALL	(CKDHL0089/CKDHL0333)//CKLTI0147	(CKDHL0089/CKDHL0333)	CKLTI0147	TI	1.63429	69.7528	0.561592	13.6595	203.805	99.5311	72	2.42312	2.59217
OVERALL	(CKDHL0089/CML395)//CKLTI0147	(CKDHL0089/CML395)	CKLTI0147	TI	1.64556	68.798	0.602147	13.4125	194.902	96.0496	71.5	2.66574	2.1164
OVERALL	(CKDHL0159/CKDHL0295)//CKLTI0147	(CKDHL0159/CKDHL0295)	CKLTI0147	TI	2.0329	69.3107	0.753888	12.915	205.967	100.296	71.25	3.11749	3.92628
OVERALL	(CML312/CML395)//CKLTI0147	(CML312/CML395)	CKLTI0147	TI	2.16617	68.2021	0.610712	13.6325	208.141	96.2448	71.5	3.15431	2.08333
OVERALL	(CML395/CML444)//CKLTI0147	(CML395/CML444)	CKLTI0147	TI	2.46015	69.4583	0.75974	13.7044	200.942	95.3381	71.5	1.91771	0.961538
OVERALL	(CML489/CML444)//CKLTI0147	(CML489/CML444)	CKLTI0147	TI	1.68752	69.0209	0.734113	12.9063	186.639	91.6934	74.25	3.3315	-4.78506e-14
OVERALL	(CKDHL0089/CKDHL0295)//CKLTI0174	(CKDHL0089/CKDHL0295)	CKLTI0174	TI	1.71012	71.6868	0.376245	13.355	166.671	83.0568	73.7754	2.45675	-4.9627e-14
OVERALL	(CKDHL0089/CKDHL0323)//CKLTI0174	(CKDHL0089/CKDHL0323)	CKLTI0174	TI	2.0996	69.9792	0.501597	13.2925	201.823	95.3657	71.25	1.4341	6.52778
OVERALL	(CKDHL0089/CKDHL0333)//CKLTI0174	(CKDHL0089/CKDHL0333)	CKLTI0174	TI	1.31513	71.9504	0.500643	13.496	189.769	103.193	77.3664	3.22271	6.96023
OVERALL	(CKDHL0089/CML395)//CKLTI0174	(CKDHL0089/CML395)	CKLTI0174	TI	1.47539	69.3436	0.515116	13.22	186.472	91.835	72.25	2.93658	4.16667
OVERALL	(CKDHL0159/CKDHL0295)//CKLTI0174	(CKDHL0159/CKDHL0295)	CKLTI0174	TI	1.3875	69.1763	0.556173	12.6036	204.224	97.3873	70.614	1.67156	7.24432
OVERALL	(CML312/CML395)//CKLTI0174	(CML312/CML395)	CKLTI0174	TI	1.88779	68.366	0.566358	13.7325	200.229	92.521	71.75	3.51793	1.16685
OVERALL	(CML395/CML444)//CKLTI0174	(CML395/CML444)	CKLTI0174	TI	1.53962	69.565	0.446658	13.6	191.381	93.2937	70.9095	2.15692	5.55556
OVERALL	(CML489/CML444)//CKLTI0174	(CML489/CML444)	CKLTI0174	TI	1.4137	71.0029	0.711477	13.8575	188.466	92.191	74	2.91492	4.38889
OVERALL	(CKDHL0089/CKDHL0295)//CKLTI0182	(CKDHL0089/CKDHL0295)	CKLTI0182	TI	1.74583	68.2333	0.578325	13.3	191.618	92.5818	71.25	2.85746	5.13393
OVERALL	(CKDHL0089/CKDHL0323)//CKLTI0182	(CKDHL0089/CKDHL0323)	CKLTI0182	TI	1.42116	69.259	0.604709	13.3874	202.273	101.342	74.25	4.95606	0.862069
OVERALL	(CKDHL0089/CKDHL0333)//CKLTI0182	(CKDHL0089/CKDHL0333)	CKLTI0182	TI	1.51203	70.3105	0.493784	13.068	196.679	81.7177	73.1289	2.42052	3.125
OVERALL	(CKDHL0089/CML395)//CKLTI0182	(CKDHL0089/CML395)	CKLTI0182	TI	1.74422	68.4063	0.617541	12.91	215.643	100.286	71.25	0.851997	6.45833
OVERALL	(CKDHL0159/CKDHL0295)//CKLTI0182	(CKDHL0159/CKDHL0295)	CKLTI0182	TI	2.04975	68.0368	0.650172	12.3996	198.554	93.1628	71.5	1.69077	3.57143
OVERALL	(CML312/CML395)//CKLTI0182	(CML312/CML395)	CKLTI0182	TI	1.38988	67.3865	0.392323	13.11	201.095	95.5115	70	2.53029	9.32861
OVERALL	(CML395/CML444)//CKLTI0182	(CML395/CML444)	CKLTI0182	TI	1.33362	69.1517	0.622176	13.2525	190.005	98.8413	72	2.80253	5
OVERALL	(CML489/CML444)//CKLTI0182	(CML489/CML444)	CKLTI0182	TI	1.87128	67.5576	0.682396	13.39	192.125	90.1742	70.25	2.63161	3.66587
OVERALL	(CKDHL0089/CKDHL0295)//CKLTI0188	(CKDHL0089/CKDHL0295)	CKLTI0188	TI	1.12477	68.5847	0.676657	13.7081	194.368	85.7837	71.75	3.25897	11.259
OVERALL	(CKDHL0089/CKDHL0323)//CKLTI0188	(CKDHL0089/CKDHL0323)	CKLTI0188	TI	2.37761	68.7025	0.673648	13.8275	187.519	93.5881	71	2.21338	4.46429
OVERALL	(CKDHL0089/CKDHL0333)//CKLTI0188	(CKDHL0089/CKDHL0333)	CKLTI0188	TI	1.45489	68.2422	0.514849	13.915	186.52	92.6229	72.25	4.20907	2.08333
OVERALL	(CKDHL0089/CML395)//CKLTI0188	(CKDHL0089/CML395)	CKLTI0188	TI	1.36302	67.7699	0.523347	13.1996	182.591	87.386	71.25	3.51484	3.4897
OVERALL	(CKDHL0159/CKDHL0295)//CKLTI0188	(CKDHL0159/CKDHL0295)	CKLTI0188	TI	1.47013	67.7625	0.492757	14.1725	180.062	90.6306	70.7387	2.96919	7.60085
OVERALL	(CML312/CML395)//CKLTI0188	(CML312/CML395)	CKLTI0188	TI	2.1512	68.2488	0.616856	14.255	201.913	95.9455	69.75	1.5625	4.4335
OVERALL	(CML395/CML444)//CKLTI0188	(CML395/CML444)	CKLTI0188	TI	2.95263	68.3359	0.688502	14.7269	198.075	101.382	69.8335	1.19045	5.99817
OVERALL	(CML489/CML444)//CKLTI0188	(CML489/CML444)	CKLTI0188	TI	1.4713	69.0076	0.590155	14.9933	184.763	90.7278	72.5	3.50649	7.48663
OVERALL	(CKDHL0089/CKDHL0295)//CKLTI0200	(CKDHL0089/CKDHL0295)	CKLTI0200	TI	1.92724	67.9872	0.670728	13.315	203.36	93.312	69.75	1.83134	0.862069
OVERALL	(CKDHL0089/CKDHL0323)//CKLTI0200	(CKDHL0089/CKDHL0323)	CKLTI0200	TI	2.15672	68.3908	0.822682	13.0825	200.362	95.7859	71	2.6065	1.66667
OVERALL	(CKDHL0089/CKDHL0333)//CKLTI0200	(CKDHL0089/CKDHL0333)	CKLTI0200	TI	1.52864	67.7996	0.562313	13.6415	200.611	101.832	72.25	4.88223	2.77778
OVERALL	(CKDHL0089/CML395)//CKLTI0200	(CKDHL0089/CML395)	CKLTI0200	TI	1.87864	67.7633	0.686958	13.535	194.209	87.3451	71.25	3.5012	1.04167
OVERALL	(CKDHL0159/CKDHL0295)//CKLTI0200	(CKDHL0159/CKDHL0295)	CKLTI0200	TI	1.97973	68.6059	0.686623	13.0175	184.731	92.3565	72.75	3.21856	4.6131
OVERALL	(CML312/CML395)//CKLTI0200	(CML312/CML395)	CKLTI0200	TI	2.26382	65.9939	0.745225	13.24	202.749	94.3807	69.25	3.29437	1.08696
OVERALL	(CML395/CML444)//CKLTI0200	(CML395/CML444)	CKLTI0200	TI	2.74434	NA	0.625108	13.14	205.894	100.448	68.8335	2.92664	2.63158
OVERALL	(CML489/CML444)//CKLTI0200	(CML489/CML444)	CKLTI0200	TI	1.7976	68.7009	0.808719	13.47	176.985	85.333	71	2.25103	4.41729
OVERALL	(CML489/CML444)//CML537	(CML489/CML444)	CML537	T	3.19075	68.2338	0.868664	13.305	192.069	102.348	70.25	2.02299	-4.9627e-14
OVERALL	(CKDHL0089/CKDHL0295)//CML539	(CKDHL0089/CKDHL0295)	CML539	T	1.8588	68.6694	0.531657	13.4375	182.445	92.3881	72.5	3.64841	7.02076
OVERALL	(CKDHL0089/CKDHL0323)//CML539	(CKDHL0089/CKDHL0323)	CML539	T	2.64233	67.19	0.703236	13.2375	202.5	97.3996	70.5	3.27143	3.33333
OVERALL	(CKDHL0089/CML395)//CML539	(CKDHL0089/CML395)	CML539	T	1.78409	66.1954	0.595076	12.1925	180.967	89.5379	70.25	4.1626	1.92308
OVERALL	(CKDHL0159/CKDHL0295)//CML539	(CKDHL0159/CKDHL0295)	CML539	T	1.46497	67.2995	0.666916	12.705	184.834	101.176	72	4.68297	6.35377
OVERALL	(CML312/CML395)//CML539	(CML312/CML395)	CML539	T	1.53804	67.0339	0.511616	12.9475	174.528	82.4459	71.1659	4.29573	4.16667
OVERALL	(CML395/CML444)//CML539	(CML395/CML444)	CML539	T	3.11856	67.2574	0.856466	11.4275	192.087	98.9828	71.75	4.47384	10.9258
OVERALL	(CML489/CML444)//CML539	(CML489/CML444)	CML539	T	2.50869	67.3392	0.72338	13.045	193.408	94.0057	69.5	2.19131	2.77778
OVERALL	(CKDHL0089/CKDHL0295)//CKLTI0028	(CKDHL0089/CKDHL0295)	CKLTI0028	TI	2.276	67.2828	0.560917	13.7625	187.987	97.0711	73	5.86878	3.44649
OVERALL	(CKDHL0089/CKDHL0323)//CKLTI0028	(CKDHL0089/CKDHL0323)	CKLTI0028	TI	2.79801	69.7315	0.605987	13.845	204.803	108.562	72.9465	3.94048	4.61648
OVERALL	(CKDHL0089/CKDHL0333)//CKLTI0028	(CKDHL0089/CKDHL0333)	CKLTI0028	TI	2.22651	68.0122	0.650803	14.5775	202.398	109.04	72	4.19934	1.31579
OVERALL	(CKDHL0089/CML395)//CKLTI0028	(CKDHL0089/CML395)	CKLTI0028	TI	2.1313	67.0397	0.573144	13.3525	207.451	110.225	70.75	3.80259	8.17308
OVERALL	(CKDHL0159/CKDHL0295)//CKLTI0028	(CKDHL0159/CKDHL0295)	CKLTI0028	TI	2.38644	68.7656	0.622307	14.1175	197.528	102.738	71.25	2.46996	2.47312
OVERALL	(CML312/CML395)//CKLTI0028	(CML312/CML395)	CKLTI0028	TI	2.04168	67.5738	0.569735	12.585	219.96	118.089	71.25	3.84007	7.81441
OVERALL	(CML395/CML444)//CKLTI0028	(CML395/CML444)	CKLTI0028	TI	3.12187	68.5258	0.745728	13.8775	197.068	111.768	72.1659	4.09368	4.02166
OVERALL	(CML489/CML444)//CKLTI0028	(CML489/CML444)	CKLTI0028	TI	3.18556	69.9604	0.707144	14.3133	214.538	103.784	71.9465	4.09413	0.833333
OVERALL	(CKDHL0089/CKDHL0295)//CKLTI0036	(CKDHL0089/CKDHL0295)	CKLTI0036	TI	1.84329	66.7557	0.468236	13.38	206.289	114.142	69.0319	2.61616	3.1758
OVERALL	(CKDHL0089/CKDHL0323)//CKLTI0036	(CKDHL0089/CKDHL0323)	CKLTI0036	TI	2.31875	66.9877	0.750465	13.41	191.926	101.784	72.25	5.11527	1.66667
OVERALL	(CKDHL0089/CKDHL0333)//CKLTI0036	(CKDHL0089/CKDHL0333)	CKLTI0036	TI	2.89269	67.0559	0.657361	13.5225	209.482	101.314	70	3.18841	-4.9627e-14
OVERALL	(CKDHL0089/CML395)//CKLTI0036	(CKDHL0089/CML395)	CKLTI0036	TI	1.11326	67.983	0.407094	13.6675	188.199	109.371	71	3.03642	1.80486
OVERALL	(CKDHL0159/CKDHL0295)//CKLTI0036	(CKDHL0159/CKDHL0295)	CKLTI0036	TI	1.94658	67.4978	0.500865	13.2325	192.537	103.747	70.75	3.22113	1.92308
OVERALL	(CML312/CML395)//CKLTI0036	(CML312/CML395)	CKLTI0036	TI	1.6583	68.1979	0.392865	13.2091	173.376	90.8741	72.25	3.97172	0.961538
OVERALL	(CML395/CML444)//CKLTI0036	(CML395/CML444)	CKLTI0036	TI	1.55193	68.5506	0.406944	13.895	192.957	109.241	71	2.34982	3
OVERALL	(CML489/CML444)//CKLTI0036	(CML489/CML444)	CKLTI0036	TI	2.29939	67.7069	0.630408	13.525	198.521	106.481	71.75	3.94168	7
OVERALL	(CKDHL0089/CKDHL0295)//CKLTI0041	(CKDHL0089/CKDHL0295)	CKLTI0041	TI	1.29531	70.4644	0.513963	13.4458	203.321	107.466	74.75	4.10744	1.5625
OVERALL	(CKDHL0089/CKDHL0323)//CKLTI0041	(CKDHL0089/CKDHL0323)	CKLTI0041	TI	1.84304	69.769	0.569725	12.82	191.454	102.367	70.6784	2.36205	1.66667
OVERALL	(CKDHL0089/CKDHL0333)//CKLTI0041	(CKDHL0089/CKDHL0333)	CKLTI0041	TI	2.3879	70.2009	0.715728	13.025	195.168	99.4614	74.75	4.46189	-5.14033e-14
OVERALL	(CKDHL0089/CML395)//CKLTI0041	(CKDHL0089/CML395)	CKLTI0041	TI	2.47376	68.934	0.484805	12.975	196.069	100.277	73.75	4.75672	5.84416
OVERALL	(CKDHL0159/CKDHL0295)//CKLTI0041	(CKDHL0159/CKDHL0295)	CKLTI0041	TI	2.32822	68.5885	0.771822	12.93	212.794	108.177	72.75	2.57996	1.6129
OVERALL	(CML312/CML395)//CKLTI0041	(CML312/CML395)	CKLTI0041	TI	1.75772	70.1468	0.252755	13.05	200.63	93.5601	82.103	12.0428	-4.9627e-14
OVERALL	(CML395/CML444)//CKLTI0041	(CML395/CML444)	CKLTI0041	TI	1.36346	68.7736	0.465583	13.2625	199.073	104.058	73.75	5.06784	10.3906
OVERALL	(CML489/CML444)//CKLTI0041	(CML489/CML444)	CKLTI0041	TI	1.36104	71.7175	0.565117	14.185	202.052	105.287	74.25	3.65302	2.75298
OVERALL	(CKDHL0089/CKDHL0295)//CKLTI0045	(CKDHL0089/CKDHL0295)	CKLTI0045	TI	2.35686	70.4896	0.494031	13.4075	184.064	100.643	72.75	2.43922	0.0660419
OVERALL	(CKDHL0089/CKDHL0323)//CKLTI0045	(CKDHL0089/CKDHL0323)	CKLTI0045	TI	2.14231	69.4439	0.696661	13.365	186.845	95.1379	70.6416	1.80722	4.46429
OVERALL	(CKDHL0089/CKDHL0333)//CKLTI0045	(CKDHL0089/CKDHL0333)	CKLTI0045	TI	2.22739	69.5519	0.597252	13.695	199.56	105.678	71.2251	3.83942	1.08696
OVERALL	(CKDHL0089/CML395)//CKLTI0045	(CKDHL0089/CML395)	CKLTI0045	TI	2.4955	69.0155	0.795175	13.9175	198.088	99.1234	72	3.07346	4.14683
OVERALL	(CKDHL0159/CKDHL0295)//CKLTI0045	(CKDHL0159/CKDHL0295)	CKLTI0045	TI	1.88009	69.6392	0.587371	13.0575	186.593	98.1329	73.5	3.77624	6.59722
OVERALL	(CML312/CML395)//CKLTI0045	(CML312/CML395)	CKLTI0045	TI	1.41796	68.0579	0.381797	13.425	178.887	93.8201	73.5	4.31816	5.18519
OVERALL	(CML395/CML444)//CKLTI0045	(CML395/CML444)	CKLTI0045	TI	1.54	69.2374	0.542676	13.46	202.28	101.426	73.25	3.94737	-4.87388e-14
OVERALL	(CML489/CML444)//CKLTI0045	(CML489/CML444)	CKLTI0045	TI	1.67787	70.1225	0.553801	13.565	182.486	89.6945	73	2.83069	1.48352
OVERALL	(CKDHL0089/CKDHL0295)//CML312	(CKDHL0089/CKDHL0295)	CML312	T	1.60823	68.2949	0.625539	13.5025	189.702	99.5538	72.25	3.89621	-4.87388e-14
OVERALL	(CKDHL0089/CKDHL0323)//CML312	(CKDHL0089/CKDHL0323)	CML312	T	2.23388	68.6914	0.587037	14.2625	203.141	84.9279	72.5	3.63314	-4.9627e-14
OVERALL	(CKDHL0089/CKDHL0333)//CML312	(CKDHL0089/CKDHL0333)	CML312	T	1.71254	67.4163	0.581638	13.7519	202.277	105.776	72.25	4.79264	8.76651
OVERALL	(CKDHL0089/CML395)//CML312	(CKDHL0089/CML395)	CML312	T	2.2185	68.6262	0.690738	14	207.105	98.3636	70.6627	5.56954	1.13636
OVERALL	(CKDHL0159/CKDHL0295)//CML312	(CKDHL0159/CKDHL0295)	CML312	T	1.47532	67.4827	0.666697	13.0625	209.809	104.233	71.75	4.35019	0.806452
OVERALL	(CML312/CML395)//CML312	(CML312/CML395)	CML312	T	1.48091	69.0108	0.476661	13.3675	193.563	86.9001	73	3.91896	1.04167
OVERALL	(CML395/CML444)//CML312	(CML395/CML444)	CML312	T	2.00811	69.2455	0.534879	13.6	192.905	94.5706	74	4.70713	2.38095
OVERALL	(CML489/CML444)//CML312	(CML489/CML444)	CML312	T	1.50044	68.9627	0.394548	14.4854	180.889	95.7961	71.75	2.70928	3.125
OVERALL	(CKDHL0089/CKDHL0295)//CKLTI0344	(CKDHL0089/CKDHL0295)	CKLTI0344	TI	1.45255	68.3071	0.748568	13.225	183.645	94.5419	71	1.74872	6.81944
OVERALL	(CKDHL0089/CKDHL0323)//CKLTI0344	(CKDHL0089/CKDHL0323)	CKLTI0344	TI	1.39917	68.0742	0.824531	13.9075	207.923	103.885	71.25	3.03762	-4.9627e-14
OVERALL	(CKDHL0089/CKDHL0333)//CKLTI0344	(CKDHL0089/CKDHL0333)	CKLTI0344	TI	1.71076	68.6478	0.676429	13.335	201.052	108.551	72.4327	4.56332	8.92241
OVERALL	(CKDHL0089/CML395)//CKLTI0344	(CKDHL0089/CML395)	CKLTI0344	TI	1.95572	68.5386	0.83026	13.975	195.384	100.399	70	1.43555	4.15173
OVERALL	(CKDHL0159/CKDHL0295)//CKLTI0344	(CKDHL0159/CKDHL0295)	CKLTI0344	TI	2.78228	67.9026	0.794398	14.04	217.764	115.943	69.396	3.32195	1.625
OVERALL	(CML312/CML395)//CKLTI0344	(CML312/CML395)	CKLTI0344	TI	1.46537	66.7319	0.499991	11.605	189.335	94.7339	70.5	3.78668	7.09886
OVERALL	(CML395/CML444)//CKLTI0344	(CML395/CML444)	CKLTI0344	TI	1.33206	67.4881	0.568422	13.775	200.332	105.281	70	2.395	1.82225
OVERALL	(CML489/CML444)//CKLTI0344	(CML489/CML444)	CKLTI0344	TI	1.92389	67.8226	0.619819	14.362	185.365	96.041	71.25	1.80811	4.79167
OVERALL	(CKDHL0089/CKDHL0295)//CKLTI0348	(CKDHL0089/CKDHL0295)	CKLTI0348	TI	2.31157	66.322	0.681511	14.685	224.351	120.704	69	2.63584	7.60512
OVERALL	(CKDHL0089/CKDHL0323)//CKLTI0348	(CKDHL0089/CKDHL0323)	CKLTI0348	TI	1.78651	68.5671	0.555199	14.21	205.962	108.283	71.25	2.71482	3.40909
OVERALL	(CKDHL0089/CKDHL0333)//CKLTI0348	(CKDHL0089/CKDHL0333)	CKLTI0348	TI	1.51723	68.5134	0.531951	14.175	208.235	110.43	71	2.54042	0.757576
OVERALL	(CKDHL0089/CML395)//CKLTI0348	(CKDHL0089/CML395)	CKLTI0348	TI	1.58049	67.7558	0.547167	13.7725	212.662	106.609	71.25	2.506	3.92593
OVERALL	(CKDHL0159/CKDHL0295)//CKLTI0348	(CKDHL0159/CKDHL0295)	CKLTI0348	TI	1.95396	67.9511	0.719988	13.4125	215.798	107.914	70.25	2.34106	3.1622
OVERALL	(CML312/CML395)//CKLTI0348	(CML312/CML395)	CKLTI0348	TI	1.83895	66.8532	0.555867	14.0675	205.558	101.404	71.25	3.4056	6.22711
OVERALL	(CML395/CML444)//CKLTI0348	(CML395/CML444)	CKLTI0348	TI	2.19457	68.2508	0.578208	14.8519	223.898	113.714	70.957	2.20847	3.125
OVERALL	(CML489/CML444)//CKLTI0348	(CML489/CML444)	CKLTI0348	TI	1.79641	69.2099	0.583531	14.9825	192.471	98.0548	71.25	2.02526	2.77778
OVERALL	(CKDHL0089/CKDHL0295)//CKLTI0368	(CKDHL0089/CKDHL0295)	CKLTI0368	TI	1.31286	67.6045	0.576481	13.9146	180.708	98.6781	71	3.56261	0.657895
OVERALL	(CKDHL0089/CKDHL0323)//CKLTI0368	(CKDHL0089/CKDHL0323)	CKLTI0368	TI	1.97257	66.6994	0.687378	13.67	244.545	131.674	68	1.07955	13.9423
OVERALL	(CKDHL0089/CKDHL0333)//CKLTI0368	(CKDHL0089/CKDHL0333)	CKLTI0368	TI	1.25909	67.8091	0.746105	13.8525	211.481	110.882	68.5773	2.64421	-4.9627e-14
OVERALL	(CKDHL0089/CML395)//CKLTI0368	(CKDHL0089/CML395)	CKLTI0368	TI	1.82389	67.393	0.71723	13.675	207.985	102.723	71.5	2.77133	1.42857
OVERALL	(CKDHL0159/CKDHL0295)//CKLTI0368	(CKDHL0159/CKDHL0295)	CKLTI0368	TI	1.92365	66.5244	0.669327	13.87	208.338	116.462	70.5	3.9948	2.08333
OVERALL	(CML312/CML395)//CKLTI0368	(CML312/CML395)	CKLTI0368	TI	2.40204	66.4485	0.789184	13.3525	211.233	97.9371	68	1.61454	3
OVERALL	(CML395/CML444)//CKLTI0368	(CML395/CML444)	CKLTI0368	TI	2.03811	67.2442	0.86275	13.9331	209.096	102.863	71	3.60473	4.6875
OVERALL	(CML489/CML444)//CKLTI0368	(CML489/CML444)	CKLTI0368	TI	2.02519	67.7024	0.743572	14.025	203.656	106.135	72.25	4.46727	7.67857
OVERALL	(CKDHL0089/CKDHL0295)//CML491	(CKDHL0089/CKDHL0295)	CML491	T	1.40817	70.775	0.524969	13.9875	227.091	116.104	76	5.37861	4.06732
OVERALL	(CKDHL0089/CKDHL0323)//CML491	(CKDHL0089/CKDHL0323)	CML491	T	2.1022	71.1807	0.842597	13.69	209.517	95.6443	73.75	2.39582	4.35268
OVERALL	(CKDHL0089/CKDHL0333)//CML491	(CKDHL0089/CKDHL0333)	CML491	T	2.84163	71.8186	0.735048	13.855	205.747	100.802	72.25	2.00984	5.27273
OVERALL	(CKDHL0089/CML395)//CML491	(CKDHL0089/CML395)	CML491	T	2.11651	69.5301	0.63145	14.1275	207.915	105.337	73.5	3.98503	4.52722
OVERALL	(CKDHL0159/CKDHL0295)//CML491	(CKDHL0159/CKDHL0295)	CML491	T	1.78065	69.5334	0.607334	14.2325	175.361	91.1869	74	4.69527	10.1515
OVERALL	(CML312/CML395)//CML491	(CML312/CML395)	CML491	T	1.80046	70.5503	0.69574	13.91	209.32	99.0086	73.25	2.78728	6.46853
OVERALL	(CML395/CML444)//CML491	(CML395/CML444)	CML491	T	1.70767	69.6207	0.568451	12.7525	199.04	104.444	72.53	2.23528	7.21154
OVERALL	(CML489/CML444)//CML491	(CML489/CML444)	CML491	T	1.25991	70.2682	0.63826	13.9075	181.885	88.4156	74	3.77509	2.35043
OVERALL	(CKDHL0089/CKDHL0295)//CKLTI0234	(CKDHL0089/CKDHL0295)	CKLTI0234	TI	2.47373	72.4241	0.73205	15.245	189.921	90.3939	75.25	2.81988	2.97619
OVERALL	(CKDHL0089/CKDHL0323)//CKLTI0234	(CKDHL0089/CKDHL0323)	CKLTI0234	TI	1.31606	71.4231	0.558249	12.31	167.658	87.7684	76	4.59491	5
OVERALL	(CKDHL0089/CKDHL0333)//CKLTI0234	(CKDHL0089/CKDHL0333)	CKLTI0234	TI	1.77041	69.8121	0.770588	15.36	194.994	105.943	74	4.33193	0.833333
OVERALL	(CKDHL0089/CML395)//CKLTI0234	(CKDHL0089/CML395)	CKLTI0234	TI	1.2697	70.3005	0.592477	15.4075	198.12	106.329	72.5	2.19407	3.89237
OVERALL	(CKDHL0159/CKDHL0295)//CKLTI0234	(CKDHL0159/CKDHL0295)	CKLTI0234	TI	1.57036	69.2949	0.45135	14.185	202.982	108.594	73.75	4.46591	2.5
OVERALL	(CML312/CML395)//CKLTI0234	(CML312/CML395)	CKLTI0234	TI	1.59627	69.0771	0.67138	14.04	198.977	97.4846	73.25	2.24829	4.5625
OVERALL	(CML395/CML444)//CKLTI0234	(CML395/CML444)	CKLTI0234	TI	1.69068	70.7272	0.424123	15.8196	184.866	97.3569	73.25	2.37996	2.67857
OVERALL	(CML489/CML444)//CKLTI0234	(CML489/CML444)	CKLTI0234	TI	1.78644	70.0809	0.624946	14.4911	202.498	107.188	73.5	3.30252	6.90789
OVERALL	(CKDHL0089/CKDHL0295)//CKLTI0238	(CKDHL0089/CKDHL0295)	CKLTI0238	TI	2.2389	70.4641	0.53705	14.2625	211.002	108.66	72.2251	3.93196	2.58621
OVERALL	(CKDHL0089/CKDHL0323)//CKLTI0238	(CKDHL0089/CKDHL0323)	CKLTI0238	TI	1.93977	71.4302	0.582956	14.0958	172.183	104.531	72.3852	1.48049	3.78788
OVERALL	(CKDHL0089/CKDHL0333)//CKLTI0238	(CKDHL0089/CKDHL0333)	CKLTI0238	TI	1.96138	71.3011	0.771789	14.895	205.346	106.653	73.75	3.50696	5.53571
OVERALL	(CKDHL0089/CML395)//CKLTI0238	(CKDHL0089/CML395)	CKLTI0238	TI	1.58932	70.7126	0.641012	14.835	202.733	106.075	73.25	3.88422	5.43842
OVERALL	(CKDHL0159/CKDHL0295)//CKLTI0238	(CKDHL0159/CKDHL0295)	CKLTI0238	TI	1.93014	70.7532	0.64241	13.1625	218.125	115.064	72.75	1.86434	9.31591
OVERALL	(CML312/CML395)//CKLTI0238	(CML312/CML395)	CKLTI0238	TI	1.3489	69.4714	0.457055	13.0775	203.58	104.654	75.5	5.92952	13.4607
OVERALL	(CML395/CML444)//CKLTI0238	(CML395/CML444)	CKLTI0238	TI	2.19782	70.7578	0.748332	15.3325	214.312	112.852	74	3.3613	1.54762
OVERALL	(CML489/CML444)//CKLTI0238	(CML489/CML444)	CKLTI0238	TI	1.39193	69.9753	0.635215	14.51	209.002	112.48	73	3.11919	8.53175
OVERALL	(CKDHL0089/CKDHL0295)//CML537	(CKDHL0089/CKDHL0295)	CML537	T	1.56064	67.7362	0.606249	13.735	205.763	100.57	70.75	2.44336	0.735294
OVERALL	(CKDHL0089/CKDHL0323)//CML537	(CKDHL0089/CKDHL0323)	CML537	T	2.36143	68.0176	0.683861	13.1925	198.731	97.8334	71.75	3.70725	3.7658
OVERALL	(CKDHL0089/CKDHL0333)//CML537	(CKDHL0089/CKDHL0333)	CML537	T	2.45599	68.7481	0.728122	13.3517	197.972	92.5276	72.6336	4.72883	3.9916
OVERALL	(CKDHL0089/CML395)//CML537	(CKDHL0089/CML395)	CML537	T	1.99681	68.1012	0.560349	13.365	202.601	91.6099	71.25	3.11428	5.05952
OVERALL	(CKDHL0159/CKDHL0295)//CML537	(CKDHL0159/CKDHL0295)	CML537	T	1.76807	67.7624	0.657382	12.985	187.242	98.0026	70.2513	2.9557	4.43806
OVERALL	(CML312/CML395)//CML537	(CML312/CML395)	CML537	T	1.66817	68.0311	0.497921	13.015	191.357	91.2492	70.75	2.814	2.45536
OVERALL	(CML395/CML444)//CML537	(CML395/CML444)	CML537	T	2.51042	67.7	0.585984	13.6425	206.809	103.092	70	2.38664	2.81593
OVERALL	(CKDHL0089/CKDHL0295)//CKLTI0272	(CKDHL0089/CKDHL0295)	CKLTI0272	TI	1.58769	67.9536	0.580121	12.945	178.417	88.327	69.2513	1.86101	1.89103
OVERALL	(CKDHL0089/CKDHL0323)//CKLTI0272	(CKDHL0089/CKDHL0323)	CKLTI0272	TI	1.78974	68.9944	0.537793	12.9275	203.204	108.753	71.2513	3.07008	1.72414
OVERALL	(CKDHL0089/CKDHL0333)//CKLTI0272	(CKDHL0089/CKDHL0333)	CKLTI0272	TI	2.37577	68.4703	0.717548	13.1025	212.782	106.801	70	1.53856	0.890903
OVERALL	(CKDHL0089/CML395)//CKLTI0272	(CKDHL0089/CML395)	CKLTI0272	TI	2.63211	67.5827	0.738532	13.6775	203.172	99.5746	70	2.35273	5.76923
OVERALL	(CKDHL0159/CKDHL0295)//CKLTI0272	(CKDHL0159/CKDHL0295)	CKLTI0272	TI	1.85263	67.3087	0.639236	12.77	195.48	101.456	69.8664	2.42082	8.0335
OVERALL	(CML312/CML395)//CKLTI0272	(CML312/CML395)	CKLTI0272	TI	2.91069	67.4945	0.544981	13.3575	191.757	91.6559	72	4.28441	15.2902
OVERALL	(CML395/CML444)//CKLTI0272	(CML395/CML444)	CKLTI0272	TI	2.46806	67.0273	0.611272	13.2349	203.537	103.207	70.5	3.59847	0.892857
OVERALL	(CML489/CML444)//CKLTI0272	(CML489/CML444)	CKLTI0272	TI	1.61343	68.3195	0.658873	13.115	190.587	99.6173	71.2998	3.05862	2.90033
OVERALL	(CKDHL0089/CKDHL0295)//CKDHL0224	(CKDHL0089/CKDHL0295)	CKDHL0224	T	1.07971	68.9589	0.722608	13.975	188.074	96.6248	70.75	1.61526	5.55556
OVERALL	(CKDHL0089/CKDHL0323)//CKDHL0224	(CKDHL0089/CKDHL0323)	CKDHL0224	T	1.673	70.4367	0.559678	13.4325	181.34	102.509	73	2.67244	1.13636
OVERALL	(CKDHL0089/CKDHL0333)//CKDHL0224	(CKDHL0089/CKDHL0333)	CKDHL0224	T	1.52624	69.6739	0.578045	13.2864	187.8	108.564	71	1.31609	7.13165
OVERALL	(CKDHL0089/CML395)//CKDHL0224	(CKDHL0089/CML395)	CKDHL0224	T	1.25099	68.5492	0.630396	13.915	201.967	113.962	71.25	2.66883	4.81863
OVERALL	(CKDHL0159/CKDHL0295)//CKDHL0224	(CKDHL0159/CKDHL0295)	CKDHL0224	T	3.43389	69.0057	0.726883	13.9075	198.778	113.629	70	1.10032	-5.14033e-14
OVERALL	(CML312/CML395)//CKDHL0224	(CML312/CML395)	CKDHL0224	T	1.64417	68.7966	0.704557	13.719	196.607	105.964	72.75	3.87053	4.29852
OVERALL	(CML395/CML444)//CKDHL0224	(CML395/CML444)	CKDHL0224	T	1.66456	68.6976	0.717857	14.1394	191.664	103.793	72.5	3.7722	5.71121
OVERALL	(CML489/CML444)//CKDHL0224	(CML489/CML444)	CKDHL0224	T	1.57366	71.0447	0.587284	13.745	179.328	93.6029	73.75	2.5321	1.08696
OVERALL	CKDHH1055	CKDHH1055	CKDHH1055	Check	2.23016	67.5111	0.623639	12.7275	192.787	96.0685	67.4221	2.14257	1.8544
OVERALL	H517	H517	H517	Check	1.84981	70.8611	0.610591	13.4925	217.751	122.098	74.7943	4.14892	5.93398
OVERALL	PAN4M19	PAN4M19	PAN4M19	Check	2.11514	67.2638	0.561359	12.585	189.803	88.8239	71.5293	4.58663	7.28081
OVERALL	Pioneer30G19	Pioneer30G19	Pioneer30G19	Check	1.69033	67.2507	0.488371	13.8793	200.246	100.984	73.25	6.30777	8.76451
OVERALL	UH5354	UH5354	UH5354	Check	2.92853	69.6827	0.788321	14.0025	210.876	105.686	75.5	5.79525	0.714286
OVERALL	WE1101	WE1101	WE1101	Check	1.84568	68.1475	0.541805	14.0292	193.239	102.045	71.8899	4.34653	4.58147
